# Supplementary material for: Neuropathology-based approach reveals novel Alzheimer's Disease genes and highlights female-specific pathways and causal links to disrupted lipid metabolism: insights into a vicious cycle
Source: Acta Neuropathol Commun. 2025 Jan 4;13:1. doi: 10.1186/s40478-024-01909-6 (PMC11699708; doi:10.1186/s40478-024-01909-6)
Supplement: Supplementary file 2 — Additional file 2. [file 40478_2024_1909_MOESM2_ESM.xlsx]

## Sheet: Supplementary  instruction
	Neuropathology-based approach reveals novel AD genes and highlights female-specific pathways and causal links to disrupted lipid metabolism: insights into a vicious cycle
	Supplementary Appendix
Content
Supplementary Table S1	Descriptive statistics of cohorts
Supplementary Table S2	Descriptive statistics of cohorts by sex
Supplementary Table S3	List of Sub-categories of phenotypes
Supplementary Table S4	Descriptive table for MR outcome GWASs and sample size
Supplementary Table S5	Heterogeneity in allelic effects between males and females
Supplementary Table S6	Gene set analysis results
Supplementary Table S7	Phenome-wide association analysis (PheWAS) results
Supplementary Table S8	Bi-directional MR analysis for neuropathological AD features GWAS and blood assays

## Sheet: Supplementary S1
Cohort	Case	Control	Data type	Platform
Beecham et.al	4173	1031	Summary level data
ADC4-6	798	276	Individual level data	Illumina OmniExpress
ADNI	52	19	Individual level data	Illumina610
ROSMAP_2	77	104	Individual level data	Affy 6.0
HBTRC	284	146	Individual level data	Rosetta/Merck Human 44k platform
Total Individual level data	1211	545
Total	5384	1576

## Sheet: Supplementary Table S2
Cohort	Females	Males
	(case + control)	(case + control)
NACC	1389	1346
	(1255+134)	(1193+153)
TGEN	234	213
	(51+183)	(43+170)
ACT	106	66
	(42+64)	(18+48)
HBTRC	194	236
	(162+32)	(122+114)
Mayo	161	224
	(99+72)	(105+119)
Load	195	98
	(173+22)	(87+11)
ROSMAP	371 (229+142)	183 (108+75)
Total	2660 (2011+649)	2366 (1676+690)

## Sheet: Supplementary Table S3
Category	Sub-Category	Number of Phenotypes
Biochemical Measures	Antigens	56
Biochemical Measures	Blood assays	96
Biochemical Measures	Serostatus	13
Biochemical Measures	Urine assays	4
Cognition and Mental Health	Addictions	10
Cognition and Mental Health	Anxiety	31
Cognition and Mental Health	Depression	34
Cognition and Mental Health	Fluid intelligence and trail making	10
Cognition and Mental Health	Happiness and subjective well-being	3
Cognition and Mental Health	Mania	12
Cognition and Mental Health	Mental distress	18
Cognition and Mental Health	Pairs matching	6
Cognition and Mental Health	Psychosocial factors	49
Cognition and Mental Health	Self-harm behaviours	19
Cognition and Mental Health	Symbol digit substitution	6
Cognition and Mental Health	Traumatic events	15
Cognition and Mental Health	Unusual and psychotic experiences	9
Disease Diagnosis	circulatory system	136
Disease Diagnosis	congenital anomalies	48
Disease Diagnosis	dermatologic	79
Disease Diagnosis	digestive	135
Disease Diagnosis	endocrine/metabolic	116
Disease Diagnosis	genitourinary	133
Disease Diagnosis	hematopoietic	46
Disease Diagnosis	infectious diseases	50
Disease Diagnosis	injuries & poisonings	90
Disease Diagnosis	mental disorders	64
Disease Diagnosis	musculoskeletal	105
Disease Diagnosis	neoplasms	123
Disease Diagnosis	neurological	73
Disease Diagnosis	pregnancy complications	30
Disease Diagnosis	respiratory	70
Disease Diagnosis	sense organs	106
Disease Diagnosis	symptoms	25
Health and Medical History	Digestive health	33
Health and Medical History	Family history	93
Health and Medical History	Health and medical history	102
Health and Medical History	supplements and medication	27
Health and Medical History	Pain Related Phenotypes	21
Sociodemographics	Early life factors	9
Sociodemographics	Greenspace and coastal proximity	9
Sociodemographics	Home and work locations	3
Sociodemographics	Indices of Multiple Deprivation	24
Sociodemographics	Characteristics and reception	4
Sociodemographics	Residential air and noise pollution	20
Sociodemographics	Sex-specific factors	31
Sociodemographics	Sociodemographics	52
		2248

## Sheet: Supplementary Table S4
	Exploring MR analysis		Replicated MR analysis
Outcome	Source	Sample Size		Sample size
C-reactive protein	Said.et.al 2022	427367	Sun.et.al 2018	3301
Apolipoprotein B	Mbatchou et.al 2021	407746	Sun.et.al 2018	3301
Cholesterol	Mbatchou et.al 2022	407746	Global Lipids Genetics Consortium	1,654,960 in tatal but they perfrom additonal analysis without UKB
Alkaline phosphatase	Mbatchou et.al 2023	407746
Alanine aminotransferase	Mbatchou et.al 2024	407746
Haemoglobin concentration	Mbatchou et.al 2025	407746
Apolipoprotein A	Mbatchou et.al 2026	407746	Kettunen et.al 2016	24925
Gamma glutamyltransferase	Mbatchou et.al 2027	407746
Platelet count	Mbatchou et.al 2021	407746	Astle et.al 2016	173480
Platelet crit	https://www.nealelab.is/uk-biobank	361194	Astle et.al 2016	173480
Haematocrit percentage	https://www.nealelab.is/uk-biobank	361194
Monocyte count	https://www.nealelab.is/uk-biobank	361194
LDL direct	https://www.nealelab.is/uk-biobank	361194	Global Lipids Genetics Consortium	1,654,960 in tatal but they perfrom additonal analysis without UKB
Red blood cell (erythrocyte) distribution width	https://www.nealelab.is/uk-biobank	361194	Astle et.al 2016	173480
Red blood cell (erythrocyte) count	https://www.nealelab.is/uk-biobank	361194	Astle et.al 2016	173480
HDL cholesterol	https://www.nealelab.is/uk-biobank	361194

## Sheet: Supplementary Table S5
Traits	rs_number	reference_allele	other_allele	eaf	OR	OR_se	OR_95L	OR_95U	z	p-value	_-log10_p-value	q_statistic	q_p-value	i2	n_studies	n_samples	effects	male_n_studies	male_n_samples	female_n_studies	female_n_samples	gender_differentiated_p-value	gender_heterogeneity_p-value
ncAD GWAS	rs4663105	C	A	0.437485	1.66207	0.116638	1.43346	1.92714	6.72959	1.76e-11	10.7537	13.1669	0.282558	0.16457	12	3892	+++++?++++++?+	6	1919	6	1973	5.07e-12	0.00951
	rs77285108 G A 0.134161 0.737885 0.065629 0.609251 0.893678 -3.110175 0.001878 2.726357 27.551110 0.003791 0.600742 12 3852 --+++?++----?- 0.134212 1.109118 0.135098 0.844326 1.456952 0.744142 0.456801 6 1910 0.134110 0.496355 0.059741 0.379263 0.649598 -5.102566 3.42E-07 6 1942 1.68E-06 3.95E-05	G	A	0.134161	0.737885	0.065629	0.609251	0.893678	-3.11017	0.001878	2.72636	27.5511	0.003791	0.600742	12	3852	--+++?++----?-	6	1910	6	1942	1.68e-06	3.95e-05
Braak stage GWAS
	rs17030228	A	G	0.022823	-0.773067	0.147269	-1.06171	-0.48442	-5.24936	1.56e-07	6.80723	22.9292	0.018086	0.520262	12	2962	?+--+--?------	6	1435	6	1527	1.7e-09	0.000344

## Sheet: Supplementary Table 6
GWAS summary statistics	Gene Set	N genes	Beta	Beta STD	SE	P	Pbon
CN AD GWAS for male	GOCC_HISTONE_PRE_MRNA_3_END_PROCESSING_COMPLEX	6	1.1555	0.020806	0.25638	3.309e-06	0.0350986
NP score GWAS for male	GOBP_POSITIVE_REGULATION_OF_MITOCHONDRIAL_CALCIUM_ION_CONCENTRATION	10	1.0275	0.023929	0.22817	3.3682e-06	0.0357231
CN AD GWAS for female	GOBP_FIBROBLAST_MIGRATION	52	0.50169	0.026577	0.10903	2.1147e-06	0.0224285
Braak stage GWAS for female	GOBP_POSITIVE_REGULATION_OF_RECEPTOR_CATABOLIC_PROCESS	7	1.2608	0.024538	0.27574	2.4295e-06	0.0257697
NP score GWAS for female	GOBP_REGULATION_OF_LUTEINIZING_HORMONE_SECRETION	6	2.0088	0.036251	0.33619	1.1734e-09	1.24451e-05
	GOBP_POSITIVE_REGULATION_OF_GONADOTROPIN_SECRETION	6	1.665	0.030048	0.32541	1.5725e-07	0.00166779

## Sheet: Supplementary Table S7
GWAS summary statistics	varName	varType	n	beta	lower	upper	pvalue	resType	description	Cat1_Title	Cat2_ID	Cat2_Title	Cat3_ID	Cat3_Title	Category	Path	path1	path2	path3	path4	adjustp
Case-control GWAS	20460	CAT-SIN	106889	0.0201167	0.00869242	0.0315409	0.000574219	ORDERED-LOGISTIC	Belief that own life is meaningful	100089	Online follow-up	136	Mental health	147	Happiness and subjective well-being	147	Online follow-up > Mental health > Happiness and subjective well-being	Online follow-up	Mental health	Happiness and subjective well-being	0.0348633
	20551#2	CAT-MUL	108649/372(109021)	-0.179165	-0.281468	-0.0769691	0.000593964	LOGISTIC-BINARY	Substance of prescription or over-the-counter medication addiction: A painkiller	100089	Online follow-up	136	Mental health	141	Addictions	141	Online follow-up > Mental health > Addictions	Online follow-up	Mental health	Addictions	0.0350603
	20159	INTEGER	82658	-0.0128529	-0.0189392	-0.00676666	3.49026e-05	LINEAR	Number of symbol digit matches made correctly	100089	Online follow-up	116	Cognitive function online	122	Symbol digit substitution	122	Online follow-up > Cognitive function online > Symbol digit substitution	Online follow-up	Cognitive function online	Symbol digit substitution	0.00279543
	20195	INTEGER	82658	-0.012564	-0.0185768	-0.00655124	4.2164e-05	LINEAR	Number of symbol digit matches attempted	100089	Online follow-up	116	Cognitive function online	122	Symbol digit substitution	122	Online follow-up > Cognitive function online > Symbol digit substitution	Online follow-up	Cognitive function online	Symbol digit substitution	0.00312635
	20230	INTEGER	82862	0.0118604	0.00587729	0.0178435	0.000102277	LINEAR	Duration to entering value	100089	Online follow-up	116	Cognitive function online	122	Symbol digit substitution	122	Online follow-up > Cognitive function online > Symbol digit substitution	Online follow-up	Cognitive function online	Symbol digit substitution	0.00701091
	30640	CONTINUOUS	313784	0.0365468	0.0330513	0.0400423	2.91471e-93	LINEAR	Apolipoprotein B	100078	Biological samples	100079	Assay results	100080	Blood assays	17518	Biological samples > Assay results > Blood assays > Blood biochemistry	Biological samples	Assay results	Blood assays	6.19375e-90
	30710	CONTINUOUS	314671	-0.0338712	-0.0373352	-0.0304072	8.15788e-82	LINEAR	C-reactive protein	100078	Biological samples	100079	Assay results	100080	Blood assays	17518	Biological samples > Assay results > Blood assays > Blood biochemistry	Biological samples	Assay results	Blood assays	8.66775e-79
	30780	CONTINUOUS	314774	0.0268936	0.0234119	0.0303753	9.28436e-52	LINEAR	LDL direct	100078	Biological samples	100079	Assay results	100080	Blood assays	17518	Biological samples > Assay results > Blood assays > Blood biochemistry	Biological samples	Assay results	Blood assays	6.57642e-49
	30690	CONTINUOUS	315336	0.0229062	0.0194715	0.0263408	4.92732e-39	LINEAR	Cholesterol	100078	Biological samples	100079	Assay results	100080	Blood assays	17518	Biological samples > Assay results > Blood assays > Blood biochemistry	Biological samples	Assay results	Blood assays	2.09411e-36
	30630	CONTINUOUS	287064	-0.0106423	-0.014003	-0.00728165	5.41945e-10	LINEAR	Apolipoprotein A	100078	Biological samples	100079	Assay results	100080	Blood assays	17518	Biological samples > Assay results > Blood assays > Blood biochemistry	Biological samples	Assay results	Blood assays	1.15163e-07
	30620	CONTINUOUS	315237	-0.0101081	-0.0133969	-0.00681942	1.70219e-09	LINEAR	Alanine aminotransferase	100078	Biological samples	100079	Assay results	100080	Blood assays	17518	Biological samples > Assay results > Blood assays > Blood biochemistry	Biological samples	Assay results	Blood assays	3.28832e-07
	30610	CONTINUOUS	315353	-0.00926497	-0.0126877	-0.00584228	1.12441e-07	LINEAR	Alkaline phosphatase	100078	Biological samples	100079	Assay results	100080	Blood assays	17518	Biological samples > Assay results > Blood assays > Blood biochemistry	Biological samples	Assay results	Blood assays	1.83798e-05
	30090	CONTINUOUS	321021	-0.0086997	-0.0119915	-0.00540793	2.22083e-07	LINEAR	Platelet crit	100078	Biological samples	100079	Assay results	100080	Blood assays	100081	Biological samples > Assay results > Blood assays > Blood count	Biological samples	Assay results	Blood assays	3.3709e-05
	30030	CONTINUOUS	321026	-0.00707593	-0.00990995	-0.00424191	9.90444e-07	LINEAR	Haematocrit percentage	100078	Biological samples	100079	Assay results	100080	Blood assays	100081	Biological samples > Assay results > Blood assays > Blood count	Biological samples	Assay results	Blood assays	0.000140313
	30070	CONTINUOUS	321025	-0.00854701	-0.0119919	-0.00510215	1.15747e-06	LINEAR	Red blood cell (erythrocyte) distribution width	100078	Biological samples	100079	Assay results	100080	Blood assays	100081	Biological samples > Assay results > Blood assays > Blood count	Biological samples	Assay results	Blood assays	0.000153726
	30020	CONTINUOUS	321026	-0.00644698	-0.00920689	-0.00368707	4.68788e-06	LINEAR	Haemoglobin concentration	100078	Biological samples	100079	Assay results	100080	Blood assays	100081	Biological samples > Assay results > Blood assays > Blood count	Biological samples	Assay results	Blood assays	0.000549113
	30080	CONTINUOUS	321025	-0.00780972	-0.0111601	-0.00445934	4.90971e-06	LINEAR	Platelet count	100078	Biological samples	100079	Assay results	100080	Blood assays	100081	Biological samples > Assay results > Blood assays > Blood count	Biological samples	Assay results	Blood assays	0.000549113
	30010	CONTINUOUS	321026	-0.00644535	-0.00942361	-0.0034671	2.2195e-05	LINEAR	Red blood cell (erythrocyte) count	100078	Biological samples	100079	Assay results	100080	Blood assays	100081	Biological samples > Assay results > Blood assays > Blood count	Biological samples	Assay results	Blood assays	0.00214383
	30760	CONTINUOUS	288654	-0.00690087	-0.0102057	-0.00359601	4.26655e-05	LINEAR	HDL cholesterol	100078	Biological samples	100079	Assay results	100080	Blood assays	17518	Biological samples > Assay results > Blood assays > Blood biochemistry	Biological samples	Assay results	Blood assays	0.00312635
	30130	CONTINUOUS	320428	-0.00642889	-0.00978962	-0.00306816	0.000177345	LINEAR	Monocyte count	100078	Biological samples	100079	Assay results	100080	Blood assays	100081	Biological samples > Assay results > Blood assays > Blood count	Biological samples	Assay results	Blood assays	0.0114199
	30730	CONTINUOUS	315174	-0.00555365	-0.00879912	-0.00230818	0.000796891	LINEAR	Gamma glutamyltransferase	100078	Biological samples	100079	Assay results	100080	Blood assays	17518	Biological samples > Assay results > Blood assays > Blood biochemistry	Biological samples	Assay results	Blood assays	0.044563
	20110#10	CAT-MUL	278298/26237(304535)	0.0951984	0.0824064	0.107993	3.48954e-48	LOGISTIC-BINARY	Illnesses of mother: Alzheimer's disease/dementia	100000	UK Biobank Assessment Centre	100025	Touchscreen	100034	Family history	100034	UK Biobank Assessment Centre > Touchscreen > Family history	UK Biobank Assessment Centre	Touchscreen	Family history	1.85382e-45
	20107#10	CAT-MUL	274182/13830(288012)	0.0784357	0.0613071	0.0955654	2.83712e-19	LOGISTIC-BINARY	Illnesses of father: Alzheimer's disease/dementia	100000	UK Biobank Assessment Centre	100025	Touchscreen	100034	Family history	100034	UK Biobank Assessment Centre > Touchscreen > Family history	UK Biobank Assessment Centre	Touchscreen	Family history	7.53609e-17
	1835	CAT-SIN	195521/130376(325897)	-0.0181393	-0.0264183	-0.00986087	1.75132e-05	LOGISTIC-BINARY	Mother still alive	100000	UK Biobank Assessment Centre	100025	Touchscreen	100034	Family history	100034	UK Biobank Assessment Centre > Touchscreen > Family history	UK Biobank Assessment Centre	Touchscreen	Family history	0.00177217
	20111#10	CAT-MUL	255483/1411(256894)	0.112893	0.060367	0.16541	2.52087e-05	LOGISTIC-BINARY	Illnesses of siblings: Alzheimer's disease/dementia	100000	UK Biobank Assessment Centre	100025	Touchscreen	100034	Family history	100034	UK Biobank Assessment Centre > Touchscreen > Family history	UK Biobank Assessment Centre	Touchscreen	Family history	0.00231059
	6153#1	CAT-MUL	155519/22228(177747)	0.0481647	0.0335921	0.0627394	9.30604e-11	LOGISTIC-BINARY	Medication for cholesterol, blood pressure, diabetes, or take exogenous hormones: Cholesterol lowering medication	100000	UK Biobank Assessment Centre	100025	Touchscreen	100036	Health and medical history	100045	UK Biobank Assessment Centre > Touchscreen > Health and medical history > Medication	UK Biobank Assessment Centre	Touchscreen	Health and medical history	2.19726e-08
	6177#1	CAT-MUL	116092/34761(150853)	0.0265958	0.0139896	0.0392032	3.55184e-05	LOGISTIC-BINARY	Medication for cholesterol, blood pressure or diabetes: Cholesterol lowering medication	100000	UK Biobank Assessment Centre	100025	Touchscreen	100036	Health and medical history	100045	UK Biobank Assessment Centre > Touchscreen > Health and medical history > Medication	UK Biobank Assessment Centre	Touchscreen	Health and medical history	0.00279543
	41270#290.1 Dementias	CAT-MUL	327756/2834(330590)	0.212355	0.175123	0.249592	5.21067e-29	LOGISTIC-BINARY	Diagnoses - ICD10	100091	Health-related outcomes	2000	Hospital inpatient	2002	Summary Diagnoses	2002	Health-related outcomes > Hospital inpatient > Summary Diagnoses	Health-related outcomes	Hospital inpatient	Summary Diagnoses	1.84545e-26
	41270#290.11Alzheimer's disease	CAT-MUL	328938/1652(330590)	0.251659	0.203137	0.300183	2.81882e-24	LOGISTIC-BINARY	Diagnoses - ICD10	100091	Health-related outcomes	2000	Hospital inpatient	2002	Summary Diagnoses	2002	Health-related outcomes > Hospital inpatient > Summary Diagnoses	Health-related outcomes	Hospital inpatient	Summary Diagnoses	8.55712e-22
	41270#290.2 Delirium due to conditions classified elsewhere	CAT-MUL	327195/3395(330590)	0.0921827	0.0581559	0.126207	1.0955e-07	LOGISTIC-BINARY	Diagnoses - ICD10	100091	Health-related outcomes	2000	Hospital inpatient	2002	Summary Diagnoses	2002	Health-related outcomes > Hospital inpatient > Summary Diagnoses	Health-related outcomes	Hospital inpatient	Summary Diagnoses	1.83798e-05
	41270#278.1 Obesity	CAT-MUL	309482/21108(330590)	-0.0334038	-0.0473858	-0.0194236	2.82928e-06	LOGISTIC-BINARY	Diagnoses - ICD10	100091	Health-related outcomes	2000	Hospital inpatient	2002	Summary Diagnoses	2002	Health-related outcomes > Hospital inpatient > Summary Diagnoses	Health-related outcomes	Hospital inpatient	Summary Diagnoses	0.00035366
	41270#272.11 Hypercholesterolemia	CAT-MUL	287435/43155(330590)	0.0230224	0.0125869	0.0334581	1.53226e-05	LOGISTIC-BINARY	Diagnoses - ICD10	100091	Health-related outcomes	2000	Hospital inpatient	2002	Summary Diagnoses	2002	Health-related outcomes > Hospital inpatient > Summary Diagnoses	Health-related outcomes	Hospital inpatient	Summary Diagnoses	0.00162803
	41270#292.4 Altered mental status	CAT-MUL	326149/4441(330590)	0.0638492	0.0340882	0.0936076	2.6096e-05	LOGISTIC-BINARY	Diagnoses - ICD10	100091	Health-related outcomes	2000	Hospital inpatient	2002	Summary Diagnoses	2002	Health-related outcomes > Hospital inpatient > Summary Diagnoses	Health-related outcomes	Hospital inpatient	Summary Diagnoses	0.00231059
	41270#290.16 Vascular dementia	CAT-MUL	329747/843(330590)	0.143774	0.0759993	0.211529	3.20396e-05	LOGISTIC-BINARY	Diagnoses - ICD10	100091	Health-related outcomes	2000	Hospital inpatient	2002	Summary Diagnoses	2002	Health-related outcomes > Hospital inpatient > Summary Diagnoses	Health-related outcomes	Hospital inpatient	Summary Diagnoses	0.00272337
	41270#292 Neurological disorders	CAT-MUL	329217/1373(330590)	0.107473	0.0543493	0.160585	7.32126e-05	LOGISTIC-BINARY	Diagnoses - ICD10	100091	Health-related outcomes	2000	Hospital inpatient	2002	Summary Diagnoses	2002	Health-related outcomes > Hospital inpatient > Summary Diagnoses	Health-related outcomes	Hospital inpatient	Summary Diagnoses	0.00518589
	41270#272.9 Unspecified disorder of lipoid metabolism	CAT-MUL	330045/545(330590)	0.148506	0.06438	0.2326	0.000539034	LOGISTIC-BINARY	Diagnoses - ICD10	100091	Health-related outcomes	2000	Hospital inpatient	2002	Summary Diagnoses	2002	Health-related outcomes > Hospital inpatient > Summary Diagnoses	Health-related outcomes	Hospital inpatient	Summary Diagnoses	0.0336897
	41270#496.21 Obstructive chronic bronchitis	CAT-MUL	326014/4576(330590)	-0.0513947	-0.0808013	-0.0219949	0.000612778	LOGISTIC-BINARY	Diagnoses - ICD10
Case-control GWAS for female	30000	CONTINUOUS	172959	-0.0107889	-0.0155062	-0.00607158	7.37733e-06	LINEAR	White blood cell (leukocyte) count	100078	Biological samples	100079	Assay results	100080	Blood assays	100081	Biological samples > Assay results > Blood assays > Blood count	Biological samples	Assay results	Blood assays	0.0075175
	30030	CONTINUOUS	172961	-0.00992125	-0.0145953	-0.00524718	3.18017e-05	LINEAR	Haematocrit percentage	100078	Biological samples	100079	Assay results	100080	Blood assays	100081	Biological samples > Assay results > Blood assays > Blood count	Biological samples	Assay results	Blood assays	0.0169434
	30090	CONTINUOUS	172959	-0.00990513	-0.0146085	-0.0052018	3.6662e-05	LINEAR	Platelet crit	100078	Biological samples	100079	Assay results	100080	Blood assays	100081	Biological samples > Assay results > Blood assays > Blood count	Biological samples	Assay results	Blood assays	0.0169434
	30020	CONTINUOUS	172962	-0.00917608	-0.0138545	-0.00449771	0.000120956	LINEAR	Haemoglobin concentration	100078	Biological samples	100079	Assay results	100080	Blood assays	100081	Biological samples > Assay results > Blood assays > Blood count	Biological samples	Assay results	Blood assays	0.0354539
	30140	CONTINUOUS	172642	-0.00918737	-0.0139044	-0.00447031	0.000134898	LINEAR	Neutrophill count	100078	Biological samples	100079	Assay results	100080	Blood assays	100081	Biological samples > Assay results > Blood assays > Blood count	Biological samples	Assay results	Blood assays	0.0354539
	30080	CONTINUOUS	172961	-0.00909161	-0.0138051	-0.00437811	0.000156568	LINEAR	Platelet count	100078	Biological samples	100079	Assay results	100080	Blood assays	100081	Biological samples > Assay results > Blood assays > Blood count	Biological samples	Assay results	Blood assays	0.0354539
	129	INTEGER	174522	-0.00937424	-0.013857	-0.00489151	4.15687e-05	LINEAR	Place of birth in UK - north co-ordinate	100000	UK Biobank Assessment Centre	100071	Verbal interview	100072	Early life factors	100072	UK Biobank Assessment Centre > Verbal interview > Early life factors	UK Biobank Assessment Centre	Verbal interview	Early life factors	0.0169434
	41270#557.1celiac disease	CAT-MUL	177081/1389(178470)	0.102167	0.0492647	0.155068	0.000153323	LOGISTIC-BINARY	Diagnoses - ICD10	100091	Health-related outcomes	2000	Hospital inpatient	2002	Summary Diagnoses	2002	Health-related outcomes > Hospital inpatient > Summary Diagnoses	Health-related outcomes	Hospital inpatient	Summary Diagnoses	0.0354539
Case-control GWAS for male	41270#290.11Alzheimer's disease	CAT-MUL	151279/841(152120)	0.149009	0.0809146	0.217114	1.79646e-05	LOGISTIC-BINARY	Diagnoses - ICD10	100091	Health-related outcomes	2000	Hospital inpatient	2002	Summary Diagnoses	2002	Health-related outcomes > Hospital inpatient > Summary Diagnoses	Health-related outcomes	Hospital inpatient	Summary Diagnoses	0.0343124
Braak stage GWAS	30640	CONTINUOUS	313784	0.0136455	0.0101496	0.0171416	2.01343e-14	LINEAR	Apolipoprotein B	100078	Biological samples	100079	Assay results	100080	Blood assays	17518	Biological samples > Assay results > Blood assays > Blood biochemistry	Biological samples	Assay results	Blood assays	2.13927e-11
	30710	CONTINUOUS	314671	-0.0134043	-0.0168678	-0.00994082	3.32287e-14	LINEAR	C-reactive protein	100078	Biological samples	100079	Assay results	100080	Blood assays	17518	Biological samples > Assay results > Blood assays > Blood biochemistry	Biological samples	Assay results	Blood assays	2.3537e-11
	30780	CONTINUOUS	314774	0.00946429	0.00598382	0.0129448	9.84586e-08	LINEAR	LDL direct	100078	Biological samples	100079	Assay results	100080	Blood assays	17518	Biological samples > Assay results > Blood assays > Blood biochemistry	Biological samples	Assay results	Blood assays	2.98892e-05
	30690	CONTINUOUS	315336	0.00802929	0.00459594	0.0114626	4.57169e-06	LINEAR	Cholesterol	100078	Biological samples	100079	Assay results	100080	Blood assays	17518	Biological samples > Assay results > Blood assays > Blood biochemistry	Biological samples	Assay results	Blood assays	0.00107943
	30630	CONTINUOUS	287064	-0.00653905	-0.00989789	-0.00318021	0.000135822	LINEAR	Apolipoprotein A	100078	Biological samples	100079	Assay results	100080	Blood assays	17518	Biological samples > Assay results > Blood assays > Blood biochemistry	Biological samples	Assay results	Blood assays	0.0262384
	20110#10	CAT-MUL	278298/26237(304535)	0.0518872	0.0390893	0.0646865	1.92364e-15	LOGISTIC-BINARY	Illnesses of mother: Alzheimer's disease/dementia	100000	UK Biobank Assessment Centre	100025	Touchscreen	100034	Family history	100034	UK Biobank Assessment Centre > Touchscreen > Family history	UK Biobank Assessment Centre	Touchscreen	Family history	4.08773e-12
	20107#10	CAT-MUL	274182/13830(288012)	0.0467869	0.029655	0.0639199	8.67585e-08	LOGISTIC-BINARY	Illnesses of father: Alzheimer's disease/dementia	100000	UK Biobank Assessment Centre	100025	Touchscreen	100034	Family history	100034	UK Biobank Assessment Centre > Touchscreen > Family history	UK Biobank Assessment Centre	Touchscreen	Family history	2.98892e-05
	129	INTEGER	323606	-0.00873523	-0.0120266	-0.00544391	1.97489e-07	LINEAR	Place of birth in UK - north co-ordinate	100000	UK Biobank Assessment Centre	100071	Verbal interview	100072	Early life factors	100072	UK Biobank Assessment Centre > Verbal interview > Early life factors	UK Biobank Assessment Centre	Verbal interview	Early life factors	5.2458e-05
	41270#290.11	CAT-MUL	328938/1652(330590)	0.14411	0.0953682	0.192862	6.85031e-09	LOGISTIC-BINARY	Diagnoses - ICD10	100091	Health-related outcomes	2000	Hospital inpatient	2002	Summary Diagnoses	2002	Health-related outcomes > Hospital inpatient > Summary Diagnoses	Health-related outcomes	Hospital inpatient	Summary Diagnoses	2.91138e-06
	41270#290.1	CAT-MUL	327756/2834(330590)	0.0829361	0.0455762	0.120302	1.35713e-05	LOGISTIC-BINARY	Diagnoses - ICD10	100091	Health-related outcomes	2000	Hospital inpatient	2002	Summary Diagnoses	2002	Health-related outcomes > Hospital inpatient > Summary Diagnoses	Health-related outcomes	Hospital inpatient	Summary Diagnoses	0.00288391
Braak stage GWAS for male	20110#10	CAT-MUL	125149/11349(136498)	0.0439311	0.0245114	0.0633527	9.25975e-06	LOGISTIC-BINARY	Illnesses of mother: Alzheimer's disease/dementia	100000	UK Biobank Assessment Centre	100025	Touchscreen	100034	Family history	100034	UK Biobank Assessment Centre > Touchscreen > Family history	UK Biobank Assessment Centre	Touchscreen	Family history	0.00884306
	41270#290.11Alzheimer's disease	CAT-MUL	151279/841(152120)	0.158673	0.0903295	0.227035	5.36436e-06	LOGISTIC-BINARY	Diagnoses - ICD10	100091	Health-related outcomes	2000	Hospital inpatient	2002	Summary Diagnoses	2002	Health-related outcomes > Hospital inpatient > Summary Diagnoses	Health-related outcomes	Hospital inpatient	Summary Diagnoses	0.00884306
Braak stage GWAS for female	129	INTEGER	174522	-0.0146942	-0.0191737	-0.0102146	1.2852e-10	LINEAR	Place of birth in UK - north co-ordinate	100000	UK Biobank Assessment Centre	100071	Verbal interview	100072	Early life factors	100072	UK Biobank Assessment Centre > Verbal interview > Early life factors	UK Biobank Assessment Centre	Verbal interview	Early life factors	2.61923e-07
NP GWAS for male	30640	CONTINUOUS	144213	0.015416	0.0102797	0.0205524	4.04762e-09	LINEAR	Apolipoprotein B	100078	Biological samples	100079	Assay results	100080	Blood assays	17518	Biological samples > Assay results > Blood assays > Blood biochemistry	Biological samples	Assay results	Blood assays	7.73095e-06
NP GWAS for female	129	INTEGER	174522	-0.0100804	-0.0145661	-0.0055946	1.06115e-05	LINEAR	Place of birth in UK - north co-ordinate	100000	UK Biobank Assessment Centre	100071	Verbal interview	100072	Early life factors	100072	UK Biobank Assessment Centre > Verbal interview > Early life factors	UK Biobank Assessment Centre	Verbal interview	Early life factors	0.0108132

## Sheet: Supplementary Table S8
			MR analysis								Replicate results
Exposure	Outcome	Model	N SNPs	Beta	SE	P value	Adjusted P value	Het P	Pleiotropy	multiplicative random effects	N SNPs	Beta	SE	P value	Het P	Pleiotropy	multiplicative random effects
Case-control GWAS	C-reactive protein	MR Egger	20	-0.336608	0.122443	0.0131977	0.104				20	-0.395189	0.154136	0.0189904
		Weighted median	20	-0.000294932	0.00758859	0.968998	0.969				20	-0.231539	0.0912682	0.0111835
		Inverse variance weighted	20	-0.192137	0.0639813	0.0026732	0.032	0	0.186782	0.0026732	20	-0.181387	0.0766274	0.0179264	0.00393705	0.130459	0.0179264
	Apolipoprotein B	MR Egger	19	0.117056	0.107558	0.291652	0.339429				20	0.0440356	0.182424	0.81198
		Weighted median	19	-0.00638854	0.00824696	0.438544	0.7488				20	-0.064718	0.102576	0.528087
		Inverse variance weighted	19	0.126252	0.0536456	0.0186	0.032	6.88036e-140	0.921815	0.0186	20	0.0636313	0.0906553	0.482739	5.01962e-05	0.90198	0.482739
	Cholesterol	MR Egger	20	0.0870325	0.0699803	0.229574	0.339429				20	0.125079	0.0694822	0.0886176
		Weighted median	20	-0.00194818	0.00797947	0.807115	0.969				20	0.00755694	0.00634437	0.233604
		Inverse variance weighted	20	0.081514	0.0348133	0.0192086	0.032	7.93698e-83	0.927918	0.0192086	20	0.0963467	0.0350808	0.0060249	0	0.635228	0.0060249
	Alkaline phosphatase	MR Egger	20	-0.0460447	0.0242574	0.0738285	0.169143
		Weighted median	20	-0.0137577	0.00923832	0.136434	0.4352
		Inverse variance weighted	20	-0.029876	0.0122697	0.0148945	0.032	7.02072e-20	0.44809	0.0148945
	Alanine aminotransferase	MR Egger	20	-0.0457813	0.0227204	0.0590911	0.157333
		Weighted median	20	-0.00559394	0.00771575	0.46845	0.7488
		Inverse variance weighted	20	-0.023867	0.0116834	0.0410706	0.0573333	1.80493e-18	0.276649	0.0410706
	Haemoglobin concentration	MR Egger	20	-0.00295795	0.00828762	0.725308	0.725
		Weighted median	20	-0.000967998	0.00577469	0.866876	0.969
		Inverse variance weighted	20	-0.00102796	0.00412828	0.803357	0.803	0.221144	0.789574
	Apolipoprotein A	MR Egger	20	-0.091054	0.0419122	0.0285486	0.116				20	0.0428601	0.0410309	0.310043
		Weighted median	20	-0.0036955	0.00788307	0.800556	0.969				20	0.0271476	0.0311133	0.382914
		Inverse variance weighted	20	-0.0683924	0.0205866	0.0118119	0.032	7.63798e-79	0.580605	0.00359293	20	-0.00291088	0.0221129	0.895271	0.670312	0.885236
	Platelet crit	MR Egger	20	-0.0501584	0.0196622	0.0200574	0.106667				20	-0.0647793	0.0364254	0.0922324
		Weighted median	20	-0.0163395	0.00962763	0.0896692	0.4352				20	-0.0662422	0.0244685	0.00678452
		Inverse variance weighted	20	-0.0253128	0.0103479	0.0144383	0.032	0.000248876	0.158837	0.0144383	20	-0.0544031	0.0182193	0.00282642	0.155732	0.743948
	Gamma glutamyltransferase	MR Egger	20	-0.0171785	0.0160082	0.297399	0.339429
		Weighted median	20	-0.00571612	0.00785244	0.466649	0.7488
		Inverse variance weighted	20	-0.00768337	0.00806317	0.340643	0.389714	9.15813e-07	0.499034	0.340643
	Haematocrit percentage	MR Egger	20	-0.0171785	0.0160082	0.297399	0.339429
		Weighted median	20	-0.00571612	0.00785244	0.466649	0.7488
		Inverse variance weighted	20	-0.00768337	0.00806317	0.340643	0.389714	0.00160383	0.499034	0.340643
	Monocyte count	MR Egger	20	-0.0196097	0.0163912	0.247078	0.339429
		Weighted median	20	-0.00435075	0.00836976	0.60319	0.877091
		Inverse variance weighted	20	-0.00597006	0.00835804	0.475048	0.506667	1.85187e-15	0.345915	0.475048
	LDL direct	MR Egger	20	0.0819844	0.0817332	0.32912	0.350933				20	0.0871852	0.0799093	0.28964
		Weighted median	20	0.000732045	0.00949002	0.938513	0.969				20	0.00756971	0.00653694	0.246868
		Inverse variance weighted	20	0.0946644	0.0406813	0.0199666	0.032	2.82974e-73	0.858799	0.0199666	20	0.0933164	0.0400766	0.019888	0	0.929657	0.019888
	Red blood cell (erythrocyte) distribution width	MR Egger	20	-0.0539386	0.0254581	0.0482839	0.1536				20	-0.0339425	0.029631	0.267002
		Weighted median	20	-0.0091269	0.00976647	0.350039	0.7488				20	-0.0506183	0.022145	0.0222682
		Inverse variance weighted	20	-0.0368176	0.0128734	0.00423674	0.032	3.41575e-16	0.44419	0.00423674	20	-0.0412256	0.0151813	0.00661659	0.868792	0.777983
	Platelet count	MR Egger	20	-0.0498437	0.0142109	0.00251489	0.048				20	-0.0743868	0.039105	0.0732654
		Weighted median	20	-0.0239269	0.00842574	0.00451503	0.08				20	-0.0410049	0.0245027	0.0942318
		Inverse variance weighted	20	-0.0200238	0.00815073	0.0140222	0.032	2.07783e-07	0.0252184	0.0140222	20	-0.0394423	0.0200771	0.049467	0.0308068	0.311872	0.049467
	Red blood cell (erythrocyte) count	MR Egger	20	-0.0132208	0.0101038	0.207169	0.339429				20	0.0301221	0.0364096	0.418894
		Weighted median	20	-0.0154967	0.0068087	0.0228455	0.184				20	0.027914	0.0223148	0.210963
		Inverse variance weighted	20	-0.0135834	0.00502472	0.00686514	0.032	0.187303	0.967156	0.00686514	20	-0.00365985	0.0187401	0.845162	0.0553776	0.294192
	HDL cholesterol	MR Egger	20	-0.0324064	0.0279701	0.261758	0.339429
		Weighted median	20	-0.021542	0.0142141	0.129636	0.4352
		Inverse variance weighted	20	-0.028251	0.0139375	0.0426649	0.0573333	1.20753e-05	0.864661	0.0426649
Braak stage GWAS	Apolipoprotein B	MR Egger	24	0.00657693	0.0133636	0.627486	0.627
		Weighted median	24	0.00326929	0.00695464	0.638293	0.715
		Inverse variance weighted	24	0.00504399	0.00511787	0.324347	0.324	0.324527	0.196118	0.901927
	C-reactive protein	MR Egger	25	-0.508997	0.0944983	1.79836e-05	0				25	-0.338068	0.132961	0.0181949
		Weighted median	25	-0.00425198	0.00816092	0.602355	0.715				25	-0.0841528	0.0866714	0.331578
		Inverse variance weighted	25	-0.176241	0.0582905	0.00249874	0.0075	1.34347e-96	0.000533833	0.00249874	25	-0.0869409	0.0693554	0.210004	0.00224405	0.0413625	0.210004
	LDL direct	MR Egger	26	0.371484	0.0690781	1.60195e-05	0				26	0.370868	0.0700998	1.99469e-05
		Weighted median	26	-0.0040011	0.0081722	0.624418	0.715				26	0.00520949	0.006636	0.432434
		Inverse variance weighted	26	0.126454	0.0418721	0.0025276	0.0075	0.000479906	0.000479906	0.0025276	26	0.132903	0.0422478	0.00165636	0	0.000721399	0.00165636
	Cholesterol	MR Egger	24	0.0141077	0.0156892	0.378283	0.4725
		Weighted median	24	0.00270558	0.00741138	0.715069	0.715
		Inverse variance weighted	24	0.00686086	0.00604147	0.256112	0.32	0.047596	0.620676	0.256112
	Apolipoprotein A	MR Egger	25	-0.1907	0.0413773	0.000123405	0				26	-0.112539	0.0447587	0.0190357
		Weighted median	25	0.00498528	0.00702272	0.47778	0.715				26	0.0874519	0.0325409	0.00720006
		Inverse variance weighted	25	-0.0610246	0.0243103	0.0120648	0.02	1.76892e-90	0.00160517	0.0120648	26	-0.0627259	0.0217227	0.00388222	0.679267	0.215252
Case-control GWAS for female	Platelet crit	MR Egger	14	-0.0544509	0.030514	0.0996324	0.366
		Weighted median	14	-0.00588372	0.00620831	0.343273	0.5145
		Inverse variance weighted	14	-0.015958	0.0122391	0.192283	0.3216	8.37352e-27	0.196118	0.192283
	White blood cell (leukocyte) count	MR Egger	14	-0.0399531	0.054367	0.476531	0.702
		Weighted median	14	-0.00525522	0.00667924	0.431399	0.5172
		Inverse variance weighted	14	-0.0321002	0.0203196	0.114161	0.3216	1.34347e-96	0.878038	0.114161
	Haematocrit percentage	MR Egger	14	-0.0111147	0.0146842	0.463704	0.702
		Weighted median	14	-0.00496953	0.00466667	0.286922	0.5145
		Inverse variance weighted	14	-0.00610086	0.0055089	0.268097	0.3216	3.91041e-05	0.71746	0.268097
	Haemoglobin concentration	MR Egger	14	-0.00300651	0.01073	0.784098	0.784
		Weighted median	14	0.00611198	0.00431628	0.156766	0.5145
		Inverse variance weighted	14	0.00138462	0.00403835	0.731699	0.732	0.0042052	0.664848	0.731699
	Neutrophill count	MR Egger	14	-0.0297942	0.0530538	0.584734	0.702
		Weighted median	14	-0.00645892	0.00607832	0.287956	0.5145
		Inverse variance weighted	14	-0.0306473	0.0198096	0.121841	0.3216	1.76892e-90	0.986364	0.121841
	Platelet count	MR Egger	14	-0.0419939	0.0252741	0.122487	0.366
		Weighted median	14	-0.000677313	0.00567972	0.905076	0.905
		Inverse variance weighted	14	-0.0120216	0.010052	0.231719	0.3216	2.11928e-23	0.222461	0.231719
NP GWAS for male	Apolipoprotein B	MR Egger	18	0.265617	0.129516	0.0570322
		Weighted median	18	-0.0030969	0.00414868	0.455379
		Inverse variance weighted	18	0.0964335	0.0539517	0.0738718		0	0.172448	0.0738718
Reverse direction
C-reactive protein	Case-control GWAS	MR Egger	346	-0.0758799	0.0931719	0.415975	0.898
		Weighted median	346	-0.0737256	0.0920112	0.422977	0.897455
		Inverse variance weighted	346	-0.0788435	0.0546488	0.149097	0.5152	0.0640286	0.968672
Apolipoprotein B		MR Egger	238	-0.0135154	0.086352	0.875761	0.898
		Weighted median	238	-0.0636516	0.0989616	0.520098	0.897455
		Inverse variance weighted	238	0.0385278	0.0544789	0.479439	0.738667	0.460022	0.437808
Cholesterol		MR Egger	251	-0.013436	0.104553	0.89785	0.898
		Weighted median	251	0.0119404	0.0982457	0.903266	0.969
		Inverse variance weighted	251	0.0215153	0.0600585	0.720164	0.886154	0.193656	0.683088
Alkaline phosphatase		MR Egger	387	-0.0318336	0.0693673	0.646555	0.898
		Weighted median	387	-0.0490274	0.0716556	0.493843	0.897455
		Inverse variance weighted	387	-0.0860983	0.0424037	0.0423118	0.336	0.575088	0.323543
Alanine aminotransferase		MR Egger	302	-0.333235	0.128661	0.0100657	0.08
		Weighted median	302	-0.177863	0.113817	0.11812	0.897455
		Inverse variance weighted	302	-0.0901116	0.0643347	0.161313	0.5152	0.653686	0.0298847	0.154116
Haemoglobin concentration		MR Egger	396	0.0181505	0.118743	0.87859	0.898
		Weighted median	396	-0.00942312	0.113913	0.934073	0.969
		Inverse variance weighted	396	-0.0126289	0.0636659	0.842762	0.8992	0.188423	0.758835
Apolipoprotein A		MR Egger	353	0.0561312	0.0805388	0.486298	0.898
		Weighted median	353	0.0659582	0.0790366	0.403984	0.897455
		Inverse variance weighted	353	0.0128075	0.0493188	0.795105	0.8992	0.13214	0.496492
Platelet crit		MR Egger	401	-0.0104124	0.0717616	0.884708	0.898
		Weighted median	401	-0.0938864	0.0732037	0.199655	0.897455
		Inverse variance weighted	401	-0.0711148	0.0403254	0.077812	0.416	0.590148	0.307107
Gamma glutamyltransferase		MR Egger	397	-0.146663	0.0884148	0.0979485	0.4384
		Weighted median	397	-0.0447836	0.0835021	0.591739	0.897455
		Inverse variance weighted	397	-0.0320697	0.0488014	0.511086	0.738667	0.663919	0.120913
Haematocrit percentage		MR Egger	333	0.0202325	0.131196	0.877533	0.898
		Weighted median	333	-0.0145177	0.113142	0.8979	0.969
		Inverse variance weighted	333	-0.0551342	0.0661659	0.404691	0.738667	0.159362	0.506225
Monocyte count		MR Egger	423	-0.0465376	0.0770062	0.545945	0.898
		Weighted median	423	0.00993431	0.0699179	0.887012	0.969
		Inverse variance weighted	423	-0.0260218	0.0440265	0.554488	0.738667	0.179743	0.745424
LDL direct		MR Egger	191	0.376603	0.107437	0.000569471	0.016
		Weighted median	191	0.108296	0.117462	0.356543	0.897455
		Inverse variance weighted	191	0.15911	0.0656719	0.0154011	0.24	0.0627737	0.0119918	0.0154011
Red blood cell (erythrocyte) distribution width		MR Egger	343	-0.0325529	0.0703592	0.643898	0.898
		Weighted median	343	-0.00260882	0.0662097	0.96857	0.969
		Inverse variance weighted	343	-0.0278745	0.0415174	0.50197	0.738667	0.0328132	0.934357	0.50197
Platelet count		MR Egger	504	0.113671	0.0710304	0.110157	0.4384
		Weighted median	504	0.0316381	0.0632945	0.617177	0.897455
		Inverse variance weighted	504	0.0495211	0.0399564	0.215205	0.573333	0.0742022	0.275243
Red blood cell (erythrocyte) count		MR Egger	397	0.133998	0.0898886	0.136836	0.4384
		Weighted median	397	0.169139	0.094936	0.0748121	0.897455
		Inverse variance weighted	397	-0.00239105	0.04849	0.960672	0.961	0.665232	0.0723099
HDL cholesterol		MR Egger	440	0.0369158	0.0723815	0.610297	0.898
		Weighted median	440	0.0628132	0.0890888	0.480771	0.897455
		Inverse variance weighted	440	0.0354587	0.0469523	0.450124	0.738667	0.0680131	0.978893
Apolipoprotein B	Braak stage GWAS	MR Egger	242	0.0756297	0.0897414	0.400206	0.706667
		Weighted median	242	0.0360386	0.0880947	0.682474	0.837
		Inverse variance weighted	242	0.0114731	0.0556597	0.83669	0.837	0.782237	0.363012
C-reactive protein		MR Egger	352	-0.0723992	0.0904358	0.42393	0.706667
		Weighted median	352	0.0474024	0.0962527	0.622381	0.837
		Inverse variance weighted	352	-0.0505591	0.0529929	0.340046	0.837	0.152284	0.765707
LDL direct		MR Egger	195	0.355686	0.0968151	0.000309384	0				340	-0.168094	0.0943242	0.075633
		Weighted median	195	0.0528606	0.105453	0.616179	0.837				340	-0.0692679	0.0975888	0.477832
		Inverse variance weighted	195	0.16991	0.0633893	0.00735311	0.035	0.00402563	0.0127659	0.00735311	340	-0.102853	0.0577943	0.0751356	0.271184	0.381991
Cholesterol		MR Egger	256	0.0525503	0.0931766	0.573261	0.71625
		Weighted median	256	-0.0193169	0.0939436	0.837086	0.837
		Inverse variance weighted	256	0.0338277	0.0551705	0.539779	0.837	0.82393	0.803295
Apolipoprotein A		MR Egger	359	0.0150317	0.0774007	0.846125	0.846
		Weighted median	359	0.0605744	0.0800163	0.449034	0.837
		Inverse variance weighted	359	0.0112026	0.047298	0.812772	0.837	0.33878	0.950161
Platelet crit	Case-control GWAS for female	MR Egger	385	0.0337489	0.1254	0.787974	0.788
		Weighted median	385	-0.115089	0.115903	0.320723	0.4815
		Inverse variance weighted	385	-0.0843377	0.0691946	0.222902	0.4125	0.569547	0.259546
White blood cell (leukocyte) count		MR Egger	342	-0.248331	0.175457	0.157884	0.237
		Weighted median	342	-0.180883	0.152718	0.236246	0.4815
		Inverse variance weighted	342	-0.0628267	0.0829077	0.448576	0.5388	0.908058	0.231113
Haematocrit percentage		MR Egger	169	0.384463	0.2623	0.1446	0.237
		Weighted median	169	0.136981	0.201916	0.497515	0.532
		Inverse variance weighted	169	0.127197	0.116532	0.275044	0.4125	0.451031	0.275257
Haemoglobin concentration		MR Egger	181	0.295872	0.246034	0.230733	0.2772
		Weighted median	181	0.120481	0.192649	0.531714	0.532
		Inverse variance weighted	181	0.043102	0.114397	0.70634	0.706	0.212821	0.247537
Neutrophill count		MR Egger	185	-0.305175	0.201051	0.130766	0.237
		Weighted median	185	-0.168038	0.159198	0.291185	0.4815
		Inverse variance weighted	185	-0.218779	0.0862978	0.0112394	0.066	0.518697	0.634801
Platelet count		MR Egger	228	-0.19359	0.12279	0.116287	0.237
		Weighted median	228	-0.145358	0.111596	0.192731	0.4815
		Inverse variance weighted	228	-0.0719584	0.063603	0.2579	0.4125	0.949475	0.248074
Apolipoprotein B	NP GWAS for male	MR Egger	225	0.307502	0.187431	0.102287
		Weighted median	225	0.219478	0.205651	0.285866
		Inverse variance weighted	225	0.356248	0.116721	0.00227226		0.46843	0.739586
